# Supplementary material for: Putative Pharmacological Depression and Anxiety-Related Targets of Calcitriol Explored by Network Pharmacology and Molecular Docking
Source: Pharmaceuticals (Basel). 2024 Jul 5;17(7):893. doi: 10.3390/ph17070893 (PMC11280388; doi:10.3390/ph17070893)
Supplement: Supplementary file 1 [file pharmaceuticals-17-00893-s001.zip]

Archive with 1 entries (1 files):
- pharmaceuticals-3073213-supplementary.pdf
